# Supplementary material for: Uncovering the Molecular Basis for the Better Gefitinib Sensitivity of EGFR with Complex Mutations over Single Rare Mutation: Insights from Molecular Simulations
Source: Molecules. 2022 Jun 15;27(12):3844. doi: 10.3390/molecules27123844 (PMC9230809; doi:10.3390/molecules27123844)
Supplement: Supplementary file 1 [file molecules-27-03844-s001.zip]

Archive with 7 entries (6 files):
- Rare mutation SI-new.pdf
- Supplementary Movie 1.mpg
- Supplementary Movie 2.mpg
- __MACOSX/
- __MACOSX/._Rare mutation SI-new.docx
- __MACOSX/._Supplementary Movie 1.mpg
- __MACOSX/._Supplementary Movie 2.mpg
